# Supplementary material for: Noise Sources and Requirements for Confocal Raman Spectrometers in Biosensor Applications
Source: Sensors (Basel). 2021 Jul 27;21(15):5067. doi: 10.3390/s21155067 (PMC8348363; doi:10.3390/s21155067)
Supplement: Supplementary file 1 [file sensors-21-05067-s001.zip]

Archive with 1 entries (1 files):
- sensors-1298284-supplementary.pdf
